# Supplementary material for: Microbial Interrelationships across Sites of Breastfeeding Mothers and Infants at 6 Weeks Postpartum
Source: Microorganisms. 2022 Jun 2;10(6):1155. doi: 10.3390/microorganisms10061155 (PMC9230604; doi:10.3390/microorganisms10061155)
Supplement: Supplementary file 1 [file microorganisms-10-01155-s001.zip]

Archive with 1 entries (1 files):
- microorganisms-1730087-supplementary.pdf
